# Supplementary material for: Glyco-Architectural Remodelling of the Feline Heart: Age- and HCM-Related Insights from Lectin Histochemistry
Source: Life (Basel). 2025 Dec 22;16(1):20. doi: 10.3390/life16010020 (PMC12843128; doi:10.3390/life16010020)
Supplement: Supplementary file 1 [file life-16-00020-s001.zip]

Archive with 1 entries (1 files):
- life-3919003-supplementary.pdf
